# Supplementary material for: Knowledge, Perception, and Practices of Wildlife Conservation and Biodiversity Management in Bangladesh
Source: Animals (Basel). 2025 Jan 21;15(3):296. doi: 10.3390/ani15030296 (PMC11816245; doi:10.3390/ani15030296)
Supplement: Supplementary file 1 [file animals-15-00296-s001.zip]

Archive with 1 entries (1 files):
- animals-3430115-supplementary.pdf
